# Supplementary material for: Proteasome α6 Subunit Negatively Regulates the JAK/STAT Pathway and Blood Cell Activation in Drosophila melanogaster
Source: Front Immunol. 2021 Dec 22;12:729631. doi: 10.3389/fimmu.2021.729631 (PMC8727353; doi:10.3389/fimmu.2021.729631)
Supplement: Supplementary file 3 [file Table_1.xlsx]

## Sheet: ET putative interactors, unind.
Database			SwissProtEdited 2015_01
Timestamp			23 Apr 2015 at 05:50:02 GMT
Type of search			MS/MS Ion Search
Enzyme			Trypsin
Fixed modifications			Carbamidomethyl (C)
Variable modifications			Oxidation (M),Phospho (ST),Phospho (Y)
Mass values			Monoisotopic
Protein mass			Unrestricted
Peptide mass tolerance			50 ppm
Fragment mass tolerance			0.2 Da
Max missed cleavages			1
Instrument type			ESI-QUAD-TOF
Number of queries			6244
Significance threshold p<			0.05
Max. number of families			AUTO
Ions score or expect cut-off			0
Preferred taxonomy			. . . . . . Drosophila (fruit flies)
Family	Member	Database	Accession	Score	Mass	Num. of matches	Num. of significant matches	Num. of sequences	Num. of significant sequences		Description
105	1	SwissProtEdited	P29844	769	72330	30	21	21	15		Heat shock 70 kDa protein cognate 3 OS=Drosophila melanogaster GN=Hsc70-3 PE=2 SV=2
106	2	SwissProtEdited	P11147	470	71372	29	20	19	13		Heat shock 70 kDa protein cognate 4 OS=Drosophila melanogaster GN=Hsc70-4 PE=1 SV=3
107	3	SwissProtEdited	O97125	116	70043	4	3	3	2		Heat shock protein 68 OS=Drosophila melanogaster GN=Hsp68 PE=1 SV=1
108	4	SwissProtEdited	P29845	71	74248	5	3	4	3		Heat shock 70 kDa protein cognate 5 OS=Drosophila melanogaster GN=Hsc70-5 PE=1 SV=2
109	1	SwissProtEdited	P02828	561	82099	22	17	15	14		Heat shock protein 83 OS=Drosophila melanogaster GN=Hsp83 PE=1 SV=1
110	1	SwissProtEdited	P08736	513	50561	20	18	11	10		Elongation factor 1-alpha 1 OS=Drosophila melanogaster GN=Ef1alpha48D PE=1 SV=2
111	1	SwissProtEdited	P10987	457	42194	25	17	13	10		Actin-5C OS=Drosophila melanogaster GN=Act5C PE=1 SV=4
112	1	SwissProtEdited	Q99323	376	237411	18	14	17	13		Myosin heavy chain, non-muscle OS=Drosophila melanogaster GN=zip PE=1 SV=2
113	1	SwissProtEdited	P48809	372	44970	12	7	8	4		Heterogeneous nuclear ribonucleoprotein 27C OS=Drosophila melanogaster GN=Hrb27C PE=1 SV=2
114	1	SwissProtEdited	Q7KN62	370	89545	10	6	9	6		Transitional endoplasmic reticulum ATPase TER94 OS=Drosophila melanogaster GN=TER94 PE=1 SV=1
115	1	SwissProtEdited	P06603	350	50561	11	8	9	6		Tubulin alpha-1 chain OS=Drosophila melanogaster GN=alphaTub84B PE=2 SV=1
116	1	SwissProtEdited	Q9NJH0	332	49222	11	10	7	6		Elongation factor 1-gamma OS=Drosophila melanogaster GN=Ef1gamma PE=2 SV=2
117	1	SwissProtEdited	O62619	331	57917	8	7	6	5		Pyruvate kinase OS=Drosophila melanogaster GN=PyK PE=2 SV=2
118	1	SwissProtEdited	P19889	326	34295	8	8	6	6		60S acidic ribosomal protein P0 OS=Drosophila melanogaster GN=RpLP0 PE=1 SV=1
119	1	SwissProtEdited	Q9VEN1	315	240799	25	15	22	14		Filamin-A OS=Drosophila melanogaster GN=cher PE=1 SV=2
120	1	SwissProtEdited	Q05825	303	54074	15	12	13	10		ATP synthase subunit beta, mitochondrial OS=Drosophila melanogaster GN=ATPsyn-beta PE=1 SV=3
121	1	SwissProtEdited	Q94920	286	30531	8	7	6	5		Voltage-dependent anion-selective channel OS=Drosophila melanogaster GN=porin PE=1 SV=3
122	1	SwissProtEdited	P12982	280	35260	8	8	8	8		Serine/threonine-protein phosphatase alpha-2 isoform OS=Drosophila melanogaster GN=Pp1-87B PE=1 SV=1
123	1	SwissProtEdited	P35381	263	59612	13	10	13	10		ATP synthase subunit alpha, mitochondrial OS=Drosophila melanogaster GN=blw PE=1 SV=2
124	1	SwissProtEdited	P13060	247	95424	20	11	14	8		Elongation factor 2 OS=Drosophila melanogaster GN=EF2 PE=1 SV=4
125	1	SwissProtEdited	Q02748	232	46249	10	8	6	4		Eukaryotic initiation factor 4A OS=Drosophila melanogaster GN=eIF-4a PE=1 SV=3
126	1	SwissProtEdited	P54399	220	56031	10	8	9	7		Protein disulfide-isomerase OS=Drosophila melanogaster GN=Pdi PE=2 SV=1
127	1	SwissProtEdited	O02649	213	60885	6	5	6	5		60 kDa heat shock protein, mitochondrial OS=Drosophila melanogaster GN=Hsp60 PE=1 SV=3
128	1	SwissProtEdited	P22464	206	36320	10	8	10	8		Annexin B9 OS=Drosophila melanogaster GN=AnxB9 PE=2 SV=2
129	1	SwissProtEdited	Q24186	202	25760	4	4	2	2		40S ribosomal protein S5a OS=Drosophila melanogaster GN=RpS5a PE=1 SV=1
130	1	SwissProtEdited	P22465	200	35911	4	3	4	3		Annexin B10 OS=Drosophila melanogaster GN=AnxB10 PE=2 SV=3
131	1	SwissProtEdited	P29310	187	28324	6	5	4	4		14-3-3 protein zeta OS=Drosophila melanogaster GN=14-3-3zeta PE=1 SV=1
132	2	SwissProtEdited	P92177	101	29951	6	5	5	4		14-3-3 protein epsilon OS=Drosophila melanogaster GN=14-3-3epsilon PE=1 SV=2
134	1	SwissProtEdited	P18101	185	15005	7	6	2	2		Ubiquitin-60S ribosomal protein L40 OS=Drosophila melanogaster GN=RpL40 PE=1 SV=2
135	1	SwissProtEdited	Q24560	181	50571	12	11	9	9		Tubulin beta-1 chain OS=Drosophila melanogaster GN=betaTub56D PE=1 SV=2
136	1	SwissProtEdited	P22700	178	112485	6	6	6	6		Calcium-transporting ATPase sarcoplasmic/endoplasmic reticulum type OS=Drosophila melanogaster GN=Ca-P60A PE=1 SV=2
137	1	SwissProtEdited	P29413	177	47121	4	4	3	3		Calreticulin OS=Drosophila melanogaster GN=Crc PE=1 SV=2
139	1	SwissProtEdited	Q9V3P0	172	21952	5	5	4	4		Peroxiredoxin 1 OS=Drosophila melanogaster GN=Jafrac1 PE=1 SV=1
140	1	SwissProtEdited	Q26365	157	34421	11	8	8	7		ADP,ATP carrier protein OS=Drosophila melanogaster GN=sesB PE=2 SV=4
141	1	SwissProtEdited	Q9XZJ4	150	27487	5	4	5	4		Proteasome subunit alpha type-6 OS=Drosophila melanogaster GN=Prosalpha1 PE=1 SV=2
142	1	SwissProtEdited	P48375	147	11716	3	3	3	3		12 kDa FK506-binding protein OS=Drosophila melanogaster GN=FK506-bp2 PE=3 SV=2
143	1	SwissProtEdited	Q94518	145	23007	1	1	1	1		Nascent polypeptide-associated complex subunit alpha OS=Drosophila melanogaster GN=Nacalpha PE=1 SV=2
144	1	SwissProtEdited	P45594	142	17428	6	3	4	2		Cofilin/actin-depolymerizing factor homolog OS=Drosophila melanogaster GN=tsr PE=2 SV=1
146	1	SwissProtEdited	Q9VNA5	142	30252	4	3	4	3		Proteasome subunit beta type-4 OS=Drosophila melanogaster GN=Prosbeta7 PE=2 SV=1
147	1	SwissProtEdited	Q9VGS2	138	19796	5	4	5	4		Translationally-controlled tumor protein homolog OS=Drosophila melanogaster GN=Tctp PE=1 SV=1
148	1	SwissProtEdited	P07764	136	39251	4	3	4	3		Fructose-bisphosphate aldolase OS=Drosophila melanogaster GN=Ald PE=1 SV=5
149	1	SwissProtEdited	Q9W0P5	136	39071	5	3	5	3		UDP-glucose 4-epimerase OS=Drosophila melanogaster GN=Gale PE=1 SV=1
150	1	SwissProtEdited	O96827	134	24289	5	3	5	3		Probable elongation factor 1-beta OS=Drosophila melanogaster GN=Ef1beta PE=1 SV=3
151	1	SwissProtEdited	P48605	134	59927	7	5	7	5		T-complex protein 1 subunit gamma OS=Drosophila melanogaster GN=Cctgamma PE=2 SV=2
152	1	SwissProtEdited	Q7JZB4	134	40935	2	1	2	1		Mannose-1-phosphate guanyltransferase beta OS=Drosophila melanogaster GN=CG1129 PE=2 SV=1
153	1	SwissProtEdited	P50887	132	30649	3	3	3	3		60S ribosomal protein L22 OS=Drosophila melanogaster GN=RpL22 PE=1 SV=2
154	1	SwissProtEdited	Q8MLY8	127	23859	3	2	3	2		40S ribosomal protein S8 OS=Drosophila melanogaster GN=RpS8 PE=1 SV=1
155	1	SwissProtEdited	P29742	127	192937	8	5	8	5		Clathrin heavy chain OS=Drosophila melanogaster GN=Chc PE=1 SV=1
156	1	SwissProtEdited	O18640	126	36109	9	7	9	7		Guanine nucleotide-binding protein subunit beta-like protein OS=Drosophila melanogaster GN=Rack1 PE=1 SV=2
157	1	SwissProtEdited	P46222	123	21270	3	3	3	3		60S ribosomal protein L11 OS=Drosophila melanogaster GN=RpL11 PE=1 SV=2
159	1	SwissProtEdited	Q9VWG3	121	17867	2	2	2	2		40S ribosomal protein S10b OS=Drosophila melanogaster GN=RpS10b PE=1 SV=2
160	1	SwissProtEdited	P31409	120	54800	4	4	4	4		V-type proton ATPase subunit B OS=Drosophila melanogaster GN=Vha55 PE=2 SV=1
161	1	SwissProtEdited	Q9W5R8	118	34244	5	5	5	5		60S ribosomal protein L5 OS=Drosophila melanogaster GN=RpL5 PE=1 SV=2
162	1	SwissProtEdited	Q9VXJ0	118	64318	8	3	4	3		Peroxisomal multifunctional enzyme type 2 OS=Drosophila melanogaster GN=Mfe2 PE=1 SV=1
163	1	SwissProtEdited	P15007	114	54561	3	3	3	3		Enolase OS=Drosophila melanogaster GN=Eno PE=1 SV=2
164	1	SwissProtEdited	P41572	112	52971	2	2	2	2		6-phosphogluconate dehydrogenase, decarboxylating OS=Drosophila melanogaster GN=Pgd PE=2 SV=1
165	1	SwissProtEdited	Q9V6K1	111	159607	5	4	5	4		Tripeptidyl-peptidase 2 OS=Drosophila melanogaster GN=TppII PE=1 SV=2
167	1	SwissProtEdited	O18404	109	27002	2	2	2	2		3-hydroxyacyl-CoA dehydrogenase type-2 OS=Drosophila melanogaster GN=scu PE=1 SV=1
168	1	SwissProtEdited	P12613	106	60089	6	3	6	3		T-complex protein 1 subunit alpha OS=Drosophila melanogaster GN=T-cp1 PE=2 SV=2
169	1	SwissProtEdited	P24156	105	30365	7	4	5	4		Protein l(2)37Cc OS=Drosophila melanogaster GN=l(2)37Cc PE=2 SV=2
170	1	SwissProtEdited	Q24206	104	92933	4	1	4	1		Broad-complex core protein isoform 6 OS=Drosophila melanogaster GN=br PE=1 SV=2
171	1	SwissProtEdited	Q94522	104	34766	3	3	2	2		Succinyl-CoA ligase [ADP/GDP-forming] subunit alpha, mitochondrial OS=Drosophila melanogaster GN=Scsalpha PE=2 SV=3
172	1	SwissProtEdited	P41374	104	38850	4	4	4	4		Eukaryotic translation initiation factor 2 subunit 1 OS=Drosophila melanogaster GN=eIF-2alpha PE=2 SV=1
173	1	SwissProtEdited	O01666	104	33078	6	4	6	4		ATP synthase subunit gamma, mitochondrial OS=Drosophila melanogaster GN=ATPsyn-gamma PE=2 SV=2
174	1	SwissProtEdited	P04146	100	164369	4	3	4	3		Copia protein OS=Drosophila melanogaster GN=GIP PE=1 SV=3
175	1	SwissProtEdited	Q9I7S8	95	47708	3	3	3	3		Multifunctional protein ADE2 OS=Drosophila melanogaster GN=ade5 PE=2 SV=2
176	1	SwissProtEdited	Q9VZ23	95	24921	4	3	4	3		GTP-binding nuclear protein Ran OS=Drosophila melanogaster GN=ran PE=1 SV=1
177	1	SwissProtEdited	Q9VTP4	94	24429	1	1	1	1		60S ribosomal protein L10a-2 OS=Drosophila melanogaster GN=RpL10Ab PE=1 SV=2
178	1	SwissProtEdited	P25007	94	24936	1	1	1	1		Peptidyl-prolyl cis-trans isomerase OS=Drosophila melanogaster GN=Cyp1 PE=1 SV=2
179	1	SwissProtEdited	P17704	94	15332	2	1	2	1		40S ribosomal protein S17 OS=Drosophila melanogaster GN=RpS17 PE=1 SV=2
180	1	SwissProtEdited	P17210	92	110901	2	1	2	1		Kinesin heavy chain OS=Drosophila melanogaster GN=Khc PE=1 SV=2
181	1	SwissProtEdited	O18373	91	43988	1	1	1	1		Selenide, water dikinase OS=Drosophila melanogaster GN=SelD PE=1 SV=1
182	1	SwissProtEdited	A1ZAB5	89	161778	1	1	1	1		Protein clueless OS=Drosophila melanogaster GN=clu PE=1 SV=1
183	1	SwissProtEdited	P23226	89	127049	1	1	1	1		205 kDa microtubule-associated protein OS=Drosophila melanogaster GN=Map205 PE=1 SV=2
184	1	SwissProtEdited	Q06559	87	27682	7	3	6	3		40S ribosomal protein S3 OS=Drosophila melanogaster GN=RpS3 PE=1 SV=1
185	1	SwissProtEdited	Q9VLU0	86	10338	1	1	1	1		Barrier-to-autointegration factor OS=Drosophila melanogaster GN=baf PE=3 SV=1
186	1	SwissProtEdited	P40304	85	25940	1	1	1	1		Proteasome subunit beta type-1 OS=Drosophila melanogaster GN=Prosbeta6 PE=2 SV=2
187	1	SwissProtEdited	O97477	84	62496	3	3	3	3		Inositol-3-phosphate synthase OS=Drosophila melanogaster GN=Inos PE=1 SV=1
188	1	SwissProtEdited	Q9VS34	83	21822	4	2	4	2		60S ribosomal protein L18 OS=Drosophila melanogaster GN=RpL18 PE=1 SV=1
189	1	SwissProtEdited	P19109	83	78956	5	2	5	2		ATP-dependent RNA helicase p62 OS=Drosophila melanogaster GN=Rm62 PE=1 SV=3
190	1	SwissProtEdited	Q27415	82	16985	2	2	2	2		Nucleoplasmin-like protein OS=Drosophila melanogaster GN=Nlp PE=1 SV=1
191	1	SwissProtEdited	O46037	80	107034	1	1	1	1		Vinculin OS=Drosophila melanogaster GN=Vinc PE=1 SV=1
192	1	SwissProtEdited	O18334	79	23580	4	1	3	1		Ras-related protein Rab6 OS=Drosophila melanogaster GN=Rab6 PE=1 SV=1
193	1	SwissProtEdited	P29327	79	28561	2	2	2	2		40S ribosomal protein S6 OS=Drosophila melanogaster GN=RpS6 PE=1 SV=1
194	1	SwissProtEdited	Q95RI5	79	47361	2	2	2	2		Failed axon connections OS=Drosophila melanogaster GN=fax PE=1 SV=1
195	1	SwissProtEdited	Q9VKK1	79	150525	1	1	1	1		Enhancer of mRNA-decapping protein 4 homolog OS=Drosophila melanogaster GN=Ge-1 PE=1 SV=2
196	1	SwissProtEdited	P17336	78	57627	2	2	2	2		Catalase OS=Drosophila melanogaster GN=Cat PE=1 SV=2
197	1	SwissProtEdited	Q9VWH4	77	41160	2	1	2	1		Probable isocitrate dehydrogenase [NAD] subunit alpha, mitochondrial OS=Drosophila melanogaster GN=l(1)G0156 PE=2 SV=1
198	1	SwissProtEdited	P41042	75	29230	4	2	4	2		40S ribosomal protein S4 OS=Drosophila melanogaster GN=RpS4 PE=1 SV=2
199	1	SwissProtEdited	P09180	70	45112	7	3	5	3		60S ribosomal protein L4 OS=Drosophila melanogaster GN=RpL4 PE=1 SV=2
200	1	SwissProtEdited	Q9VA91	69	22156	5	3	5	3		40S ribosomal protein S7 OS=Drosophila melanogaster GN=RpS7 PE=1 SV=1
201	1	SwissProtEdited	Q9VHP0	69	85371	3	1	3	1		ATP-dependent RNA helicase bel OS=Drosophila melanogaster GN=bel PE=1 SV=1
202	1	SwissProtEdited	O44437	68	15686	1	1	1	1		Small nuclear ribonucleoprotein Sm D3 OS=Drosophila melanogaster GN=SmD3 PE=1 SV=1
203	1	SwissProtEdited	P21187	67	70110	5	3	4	3		Polyadenylate-binding protein OS=Drosophila melanogaster GN=pAbp PE=1 SV=3
204	1	SwissProtEdited	Q9GU68	67	17922	1	1	1	1		Eukaryotic translation initiation factor 5A OS=Drosophila melanogaster GN=eIF-5A PE=2 SV=2
205	1	SwissProtEdited	Q5A762	66	181435	1	1	1	1		Multiple drug resistance-associated protein-like transporter 1 OS=Candida albicans (strain SC5314 / ATCC MYA-2876) GN=MLT1 PE=1 SV=1
206	1	SwissProtEdited	Q9VJY6	66	17623	2	1	2	1		60S ribosomal protein L24 OS=Drosophila melanogaster GN=RpL24 PE=1 SV=1
207	1	SwissProtEdited	Q8SWU7	65	45110	1	1	1	1		Obg-like ATPase 1 OS=Drosophila melanogaster GN=CG1354 PE=1 SV=1
208	1	SwissProtEdited	Q94523	64	72868	1	1	1	1		Succinate dehydrogenase [ubiquinone] flavoprotein subunit, mitochondrial OS=Drosophila melanogaster GN=SdhA PE=2 SV=3
209	1	SwissProtEdited	P50882	62	21549	4	3	4	3		60S ribosomal protein L9 OS=Drosophila melanogaster GN=RpL9 PE=1 SV=2
210	1	SwissProtEdited	Q9VL18	62	28974	2	2	2	2		Probable elongation factor 1-delta OS=Drosophila melanogaster GN=eEF1delta PE=1 SV=1
211	1	SwissProtEdited	Q9VH07	61	50382	2	2	2	2		RuvB-like helicase 1 OS=Drosophila melanogaster GN=pont PE=1 SV=1
212	1	SwissProtEdited	Q24319	61	50064	4	1	4	1		Dolichyl-diphosphooligosaccharide--protein glycosyltransferase 48 kDa subunit OS=Drosophila melanogaster GN=Ost48 PE=2 SV=2
213	1	SwissProtEdited	Q9V5C6	61	27772	4	2	3	2		Proteasome subunit alpha type-3 OS=Drosophila melanogaster GN=Prosalpha7 PE=1 SV=1
214	1	SwissProtEdited	Q24251	61	20245	1	1	1	1		ATP synthase subunit d, mitochondrial OS=Drosophila melanogaster GN=ATPsyn-d PE=2 SV=2
215	1	SwissProtEdited	Q8I0G5	60	98883	1	1	1	1		Coatomer subunit gamma OS=Drosophila melanogaster GN=gammaCop PE=2 SV=1
216	1	SwissProtEdited	O61231	59	26024	4	1	4	1		60S ribosomal protein L10 OS=Drosophila melanogaster GN=RpL10 PE=1 SV=1
217	1	SwissProtEdited	P48588	59	13193	1	1	1	1		40S ribosomal protein S25 OS=Drosophila melanogaster GN=RpS25 PE=1 SV=3
218	1	SwissProtEdited	P07909	58	39014	3	2	3	2		Heterogeneous nuclear ribonucleoprotein A1 OS=Drosophila melanogaster GN=Hrb98DE PE=2 SV=1
219	1	SwissProtEdited	P32392	57	47459	1	1	1	1		Actin-related protein 3 OS=Drosophila melanogaster GN=Arp3 PE=2 SV=3
220	1	SwissProtEdited	P55828	57	13593	1	1	1	1		40S ribosomal protein S20 OS=Drosophila melanogaster GN=RpS20 PE=1 SV=1
221	1	SwissProtEdited	Q7KLV9	56	47519	2	1	2	1		26S proteasome non-ATPase regulatory subunit 11 OS=Drosophila melanogaster GN=Rpn6 PE=1 SV=1
222	1	SwissProtEdited	Q95028	55	35800	2	1	2	1		L-lactate dehydrogenase OS=Drosophila melanogaster GN=ImpL3 PE=2 SV=1
223	1	SwissProtEdited	Q94516	54	27511	1	1	1	1		ATP synthase subunit b, mitochondrial OS=Drosophila melanogaster GN=ATPsyn-b PE=2 SV=2
224	1	SwissProtEdited	P55935	53	22610	5	2	5	2		40S ribosomal protein S9 OS=Drosophila melanogaster GN=RpS9 PE=1 SV=2
225	1	SwissProtEdited	P05990	52	248796	4	4	4	4		CAD protein OS=Drosophila melanogaster GN=r PE=1 SV=3
226	1	SwissProtEdited	Q9V3D2	52	44790	2	1	2	1		Oxygen-dependent coproporphyrinogen-III oxidase OS=Drosophila melanogaster GN=Coprox PE=1 SV=1
227	1	SwissProtEdited	Q9V447	52	31309	2	2	2	2		Krueppel homolog 2 OS=Drosophila melanogaster GN=Kr-h2 PE=1 SV=1
228	1	SwissProtEdited	Q94901	51	40286	1	1	1	1		RNA-binding protein lark OS=Drosophila melanogaster GN=lark PE=1 SV=1
230	1	SwissProtEdited	P05389	51	11750	2	1	2	1		60S acidic ribosomal protein P2 OS=Drosophila melanogaster GN=RpLP2 PE=1 SV=1
231	1	SwissProtEdited	Q9VLM8	51	108301	3	2	3	2		Alanine--tRNA ligase, cytoplasmic OS=Drosophila melanogaster GN=Aats-ala PE=2 SV=1
232	1	SwissProtEdited	P91938	51	65023	1	1	1	1		Thioredoxin reductase 1, mitochondrial OS=Drosophila melanogaster GN=Trxr-1 PE=1 SV=2
233	1	SwissProtEdited	Q08473	51	36219	1	1	1	1		RNA-binding protein squid OS=Drosophila melanogaster GN=sqd PE=1 SV=3
234	1	SwissProtEdited	Q00637	51	24897	1	1	1	1		Superoxide dismutase [Mn], mitochondrial OS=Drosophila melanogaster GN=Sod2 PE=2 SV=3
235	1	SwissProtEdited	Q9VIW3	49	66599	1	1	1	1		Ran GTPase-activating protein OS=Drosophila melanogaster GN=RanGAP PE=1 SV=1
236	1	SwissProtEdited	Q01604	49	44119	2	2	1	1		Phosphoglycerate kinase OS=Drosophila melanogaster GN=Pgk PE=2 SV=2
237	1	SwissProtEdited	P41073	49	78570	2	1	2	1		Zinc finger protein on ecdysone puffs OS=Drosophila melanogaster GN=Pep PE=1 SV=1
238	1	SwissProtEdited	Q27268	48	49077	2	1	2	1		ATP-dependent RNA helicase WM6 OS=Drosophila melanogaster GN=Hel25E PE=1 SV=1
239	1	SwissProtEdited	Q05856	47	21064	1	1	1	1		Small nuclear ribonucleoprotein-associated protein B OS=Drosophila melanogaster GN=SmB PE=1 SV=1
240	1	SwissProtEdited	Q24133	47	37119	1	1	1	1		DnaJ protein homolog 1 OS=Drosophila melanogaster GN=DnaJ-1 PE=1 SV=3
241	1	SwissProtEdited	P32100	46	29591	2	1	2	1		60S ribosomal protein L7 OS=Drosophila melanogaster GN=RpL7 PE=1 SV=2
242	1	SwissProtEdited	P41126	46	25050	1	1	1	1		60S ribosomal protein L13 OS=Drosophila melanogaster GN=RpL13 PE=1 SV=1
243	1	SwissProtEdited	Q07327	45	68549	3	1	3	1		Protein ROP OS=Drosophila melanogaster GN=Rop PE=2 SV=2
244	1	SwissProtEdited	Q9U4L6	45	36542	2	2	2	2		Mitochondrial import receptor subunit TOM40 homolog 1 OS=Drosophila melanogaster GN=Tom40 PE=2 SV=2
245	1	SwissProtEdited	P39018	45	17394	2	1	2	1		40S ribosomal protein S19a OS=Drosophila melanogaster GN=RpS19a PE=1 SV=3
246	1	SwissProtEdited	Q9W141	44	12475	1	1	1	1		Putative ATP synthase subunit f, mitochondrial OS=Drosophila melanogaster GN=CG4692 PE=1 SV=1
247	1	SwissProtEdited	P16378	44	41020	1	1	1	1		G protein alpha o subunit OS=Drosophila melanogaster GN=Galphao PE=1 SV=1
248	1	SwissProtEdited	Q9VLM5	44	12746	2	2	2	2		Dolichyl-diphosphooligosaccharide--protein glycosyltransferase subunit DAD1 OS=Drosophila melanogaster GN=l(2)k12914 PE=3 SV=1
249	1	SwissProtEdited	P27619	43	98147	1	1	1	1		Dynamin OS=Drosophila melanogaster GN=shi PE=1 SV=2
250	1	SwissProtEdited	P32234	43	41448	1	1	1	1		GTP-binding protein 128up OS=Drosophila melanogaster GN=128up PE=2 SV=2
251	1	SwissProtEdited	Q9VUQ5	43	137677	2	1	2	1		Protein argonaute-2 OS=Drosophila melanogaster GN=AGO2 PE=1 SV=3
252	1	SwissProtEdited	P40797	42	60448	1	1	1	1		Protein peanut OS=Drosophila melanogaster GN=pnut PE=1 SV=2
253	1	SwissProtEdited	P80455	42	15501	1	1	1	1		40S ribosomal protein S12 OS=Drosophila melanogaster GN=RpS12 PE=1 SV=2
254	1	SwissProtEdited	Q9VYQ8	41	131163	1	1	1	1		Ubiquitin carboxyl-terminal hydrolase 7 OS=Drosophila melanogaster GN=Usp7 PE=1 SV=1
255	1	SwissProtEdited	Q9VQ62	41	16409	1	1	1	1		Protein NPC2 homolog OS=Drosophila melanogaster GN=Npc2a PE=1 SV=1
256	1	SwissProtEdited	O02373	41	53468	2	1	2	1		UDP-glucose 6-dehydrogenase OS=Drosophila melanogaster GN=sgl PE=1 SV=1
257	1	SwissProtEdited	Q24439	41	22465	4	1	4	1		ATP synthase subunit O, mitochondrial OS=Drosophila melanogaster GN=Oscp PE=2 SV=2
258	1	SwissProtEdited	Q9Y105	40	88137	1	1	1	1		Probable glutamine--tRNA ligase OS=Drosophila melanogaster GN=Aats-gln PE=1 SV=1
259	1	SwissProtEdited	Q9W237	39	16878	2	1	2	1		40S ribosomal protein S16 OS=Drosophila melanogaster GN=RpS16 PE=1 SV=1
260	1	SwissProtEdited	Q94514	38	16783	1	1	1	1		Cytochrome c oxidase subunit 5A, mitochondrial OS=Drosophila melanogaster GN=CoVa PE=1 SV=2
261	1	SwissProtEdited	Q9V359	38	24781	1	1	1	1		Vacuolar protein sorting-associated protein 28 homolog OS=Drosophila melanogaster GN=Vps28 PE=1 SV=1
263	1	SwissProtEdited	Q9VNE2	37	49364	1	1	1	1		Protein krasavietz OS=Drosophila melanogaster GN=kra PE=1 SV=1
264	1	SwissProtEdited	O18413	37	45999	2	1	2	1		26S protease regulatory subunit 8 OS=Drosophila melanogaster GN=Rpt6 PE=1 SV=2
265	1	SwissProtEdited	Q23979	37	119657	1	1	1	1		Myosin-IB OS=Drosophila melanogaster GN=Myo61F PE=1 SV=3
266	1	SwissProtEdited	Q9VPH7	36	49357	2	1	2	1		Eukaryotic peptide chain release factor subunit 1 OS=Drosophila melanogaster GN=eRF1 PE=1 SV=2
268	1	SwissProtEdited	O77460	36	38143	1	1	1	1		Inorganic pyrophosphatase OS=Drosophila melanogaster GN=Nurf-38 PE=1 SV=3
269	1	SwissProtEdited	P48603	36	31572	1	1	1	1		F-actin-capping protein subunit beta OS=Drosophila melanogaster GN=cpb PE=2 SV=1
270	1	SwissProtEdited	P12881	36	31211	1	1	1	1		Proteasome subunit alpha type-1 OS=Drosophila melanogaster GN=Prosalpha6 PE=1 SV=1
271	1	SwissProtEdited	P36179	35	66067	1	1	1	1		Serine/threonine-protein phosphatase PP2A 65 kDa regulatory subunit OS=Drosophila melanogaster GN=Pp2A-29B PE=2 SV=4
272	1	SwissProtEdited	Q9U3Z7	35	14045	1	1	1	1		NHP2-like protein 1 homolog OS=Drosophila melanogaster GN=hoip PE=2 SV=1
273	1	SwissProtEdited	Q7KRW8	34	121099	1	1	1	1		Pre-mRNA-processing factor 39 OS=Drosophila melanogaster GN=CG1646 PE=1 SV=1
274	1	SwissProtEdited	P41093	33	21073	3	1	2	1		60S ribosomal protein L18a OS=Drosophila melanogaster GN=RpL18A PE=1 SV=1
275	1	SwissProtEdited	P08111	33	128068	1	1	1	1		Lethal(2) giant larvae protein OS=Drosophila melanogaster GN=l(2)gl PE=1 SV=2
276	1	SwissProtEdited	Q01637	32	53728	3	1	3	1		Uridine 5'-monophosphate synthase OS=Drosophila melanogaster GN=r-l PE=2 SV=2
277	1	SwissProtEdited	P48555	31	23209	1	1	1	1		Ras-related protein Ral-a OS=Drosophila melanogaster GN=Rala PE=2 SV=2
278	1	SwissProtEdited	Q9V3H2	31	34550	1	1	1	1		26S proteasome non-ATPase regulatory subunit 14 OS=Drosophila melanogaster GN=Rpn11 PE=1 SV=1
279	1	SwissProtEdited	Q9VCA5	30	66477	1	1	1	1		Probable phenylalanine--tRNA ligase beta subunit OS=Drosophila melanogaster GN=CG5706 PE=2 SV=1
280	1	SwissProtEdited	P25867	28	16896	2	1	1	1		Ubiquitin-conjugating enzyme E2-17 kDa OS=Drosophila melanogaster GN=eff PE=2 SV=1
281	1	SwissProtEdited	Q24179	26	72719	2	1	2	1		Protein sly1 homolog OS=Drosophila melanogaster GN=Slh PE=2 SV=4
282	1	SwissProtEdited	O76878	26	50174	1	1	1	1		RILP-like protein homolog OS=Drosophila melanogaster GN=CG11448 PE=2 SV=1
283	1	SwissProtEdited	P36872	26	57558	1	1	1	1		Protein phosphatase PP2A 55 kDa regulatory subunit OS=Drosophila melanogaster GN=tws PE=2 SV=1
284	1	SwissProtEdited	Q7JUY7	25	56220	1	1	1	1		PTB domain-containing adapter protein ced-6 OS=Drosophila melanogaster GN=ced-6 PE=1 SV=1
285	1	SwissProtEdited	Q09332	18	174816	1	1	1	1		UDP-glucose:glycoprotein glucosyltransferase OS=Drosophila melanogaster GN=Ugt PE=1 SV=2

## Sheet: ET put.interactors, Upd-ind.
Family	Member	Database	Accession	Score	Mass	Num. of matches	Num. of significant matches	Num. of sequences	Num. of significant sequences		Description
7	1	SwissProtEdited	P11147	749	71372	33	25	19	16		Heat shock 70 kDa protein cognate 4 OS=Drosophila melanogaster GN=Hsc70-4 PE=1 SV=3
7	2	SwissProtEdited	P29844	664	72330	18	16	13	12		Heat shock 70 kDa protein cognate 3 OS=Drosophila melanogaster GN=Hsc70-3 PE=2 SV=2
7	3	SwissProtEdited	P29845	188	74248	11	5	8	4		Heat shock 70 kDa protein cognate 5 OS=Drosophila melanogaster GN=Hsc70-5 PE=1 SV=2
7	4	SwissProtEdited	O97125	92	70043	3	2	3	2		Heat shock protein 68 OS=Drosophila melanogaster GN=Hsp68 PE=1 SV=1
8	1	SwissProtEdited	Q9VEN1	723	240799	36	30	33	30		Filamin-A OS=Drosophila melanogaster GN=cher PE=1 SV=2
11	1	SwissProtEdited	Q05825	472	54074	16	13	12	9		ATP synthase subunit beta, mitochondrial OS=Drosophila melanogaster GN=ATPsyn-beta PE=1 SV=3
12	1	SwissProtEdited	P06603	452	50561	12	11	9	8		Tubulin alpha-1 chain OS=Drosophila melanogaster GN=alphaTub84B PE=2 SV=1
14	1	SwissProtEdited	Q99323	436	237411	23	19	23	19		Myosin heavy chain, non-muscle OS=Drosophila melanogaster GN=zip PE=1 SV=2
15	1	SwissProtEdited	P10987	430	42194	32	22	11	8		Actin-5C OS=Drosophila melanogaster GN=Act5C PE=1 SV=4
16	1	SwissProtEdited	Q7KN62	428	89545	8	7	8	7		Transitional endoplasmic reticulum ATPase TER94 OS=Drosophila melanogaster GN=TER94 PE=1 SV=1
17	1	SwissProtEdited	P35381	396	59612	15	13	15	13		ATP synthase subunit alpha, mitochondrial OS=Drosophila melanogaster GN=blw PE=1 SV=2
19	1	SwissProtEdited	P13060	365	95424	22	14	15	10		Elongation factor 2 OS=Drosophila melanogaster GN=EF2 PE=1 SV=4
20	1	SwissProtEdited	P22700	359	112485	15	11	11	9		Calcium-transporting ATPase sarcoplasmic/endoplasmic reticulum type OS=Drosophila melanogaster GN=Ca-P60A PE=1 SV=2
22	1	SwissProtEdited	P08736	341	50561	20	13	11	8		Elongation factor 1-alpha 1 OS=Drosophila melanogaster GN=Ef1alpha48D PE=1 SV=2
24	1	SwissProtEdited	P18101	300	15005	9	7	2	2		Ubiquitin-60S ribosomal protein L40 OS=Drosophila melanogaster GN=RpL40 PE=1 SV=2
25	1	SwissProtEdited	O02649	288	60885	8	7	8	7		60 kDa heat shock protein, mitochondrial OS=Drosophila melanogaster GN=Hsp60 PE=1 SV=3
27	1	SwissProtEdited	P45594	276	17428	8	8	8	8		Cofilin/actin-depolymerizing factor homolog OS=Drosophila melanogaster GN=tsr PE=2 SV=1
31	1	SwissProtEdited	P22464	252	36320	14	8	13	8		Annexin B9 OS=Drosophila melanogaster GN=AnxB9 PE=2 SV=2
32	1	SwissProtEdited	P29310	247	28324	6	5	4	4		14-3-3 protein zeta OS=Drosophila melanogaster GN=14-3-3zeta PE=1 SV=1
32	2	SwissProtEdited	P92177	128	29951	7	6	6	5		14-3-3 protein epsilon OS=Drosophila melanogaster GN=14-3-3epsilon PE=1 SV=2
33	1	SwissProtEdited	P54399	244	56031	11	8	10	8		Protein disulfide-isomerase OS=Drosophila melanogaster GN=Pdi PE=2 SV=1
34	1	SwissProtEdited	Q9W237	242	16878	9	8	6	5		40S ribosomal protein S16 OS=Drosophila melanogaster GN=RpS16 PE=1 SV=1
37	1	SwissProtEdited	P48809	204	44970	7	5	5	4		Heterogeneous nuclear ribonucleoprotein 27C OS=Drosophila melanogaster GN=Hrb27C PE=1 SV=2
38	1	SwissProtEdited	P22465	202	35911	4	3	4	3		Annexin B10 OS=Drosophila melanogaster GN=AnxB10 PE=2 SV=3
39	1	SwissProtEdited	P19109	200	78956	6	5	6	5		ATP-dependent RNA helicase p62 OS=Drosophila melanogaster GN=Rm62 PE=1 SV=3
40	1	SwissProtEdited	Q9W0P5	197	39071	4	3	4	3		UDP-glucose 4-epimerase OS=Drosophila melanogaster GN=Gale PE=1 SV=1
41	1	SwissProtEdited	Q9NJH0	196	49222	11	8	7	6		Elongation factor 1-gamma OS=Drosophila melanogaster GN=Ef1gamma PE=2 SV=2
42	1	SwissProtEdited	O62619	195	57917	6	5	6	5		Pyruvate kinase OS=Drosophila melanogaster GN=PyK PE=2 SV=2
43	1	SwissProtEdited	Q24560	188	50571	10	9	8	7		Tubulin beta-1 chain OS=Drosophila melanogaster GN=betaTub56D PE=1 SV=2
44	1	SwissProtEdited	P31409	186	54800	4	4	4	4		V-type proton ATPase subunit B OS=Drosophila melanogaster GN=Vha55 PE=2 SV=1
45	1	SwissProtEdited	Q9VGS2	186	19796	5	4	5	4		Translationally-controlled tumor protein homolog OS=Drosophila melanogaster GN=Tctp PE=1 SV=1
46	1	SwissProtEdited	P07764	181	39251	5	5	5	5		Fructose-bisphosphate aldolase OS=Drosophila melanogaster GN=Ald PE=1 SV=5
47	1	SwissProtEdited	P29742	177	192937	9	7	9	7		Clathrin heavy chain OS=Drosophila melanogaster GN=Chc PE=1 SV=1
49	1	SwissProtEdited	Q02748	168	46249	7	4	6	4		Eukaryotic initiation factor 4A OS=Drosophila melanogaster GN=eIF-4a PE=1 SV=3
50	1	SwissProtEdited	Q24186	165	25760	3	3	2	2		40S ribosomal protein S5a OS=Drosophila melanogaster GN=RpS5a PE=1 SV=1
53	1	SwissProtEdited	Q94920	151	30531	7	4	7	4		Voltage-dependent anion-selective channel OS=Drosophila melanogaster GN=porin PE=1 SV=3
54	1	SwissProtEdited	Q9V3P0	146	21952	5	5	4	4		Peroxiredoxin 1 OS=Drosophila melanogaster GN=Jafrac1 PE=1 SV=1
55	1	SwissProtEdited	P50887	145	30649	4	3	3	2		60S ribosomal protein L22 OS=Drosophila melanogaster GN=RpL22 PE=1 SV=2
57	1	SwissProtEdited	Q9W5R8	142	34244	6	5	6	5		60S ribosomal protein L5 OS=Drosophila melanogaster GN=RpL5 PE=1 SV=2
58	1	SwissProtEdited	Q26365	141	34421	11	9	8	8		ADP,ATP carrier protein OS=Drosophila melanogaster GN=sesB PE=2 SV=4
59	1	SwissProtEdited	P21187	139	70110	9	4	7	3		Polyadenylate-binding protein OS=Drosophila melanogaster GN=pAbp PE=1 SV=3
60	1	SwissProtEdited	Q6XI71	135	16943	5	3	4	3		Nucleoside diphosphate kinase (Fragment) OS=Drosophila yakuba GN=awd PE=2 SV=1
61	1	SwissProtEdited	P19889	134	34295	5	5	5	5		60S acidic ribosomal protein P0 OS=Drosophila melanogaster GN=RpLP0 PE=1 SV=1
62	1	SwissProtEdited	P41572	133	52971	2	2	2	2		6-phosphogluconate dehydrogenase, decarboxylating OS=Drosophila melanogaster GN=Pgd PE=2 SV=1
63	1	SwissProtEdited	Q94518	133	23007	1	1	1	1		Nascent polypeptide-associated complex subunit alpha OS=Drosophila melanogaster GN=Nacalpha PE=1 SV=2
64	1	SwissProtEdited	O18640	133	36109	9	5	9	5		Guanine nucleotide-binding protein subunit beta-like protein OS=Drosophila melanogaster GN=Rack1 PE=1 SV=2
65	1	SwissProtEdited	O01666	130	33078	5	5	5	5		ATP synthase subunit gamma, mitochondrial OS=Drosophila melanogaster GN=ATPsyn-gamma PE=2 SV=2
66	1	SwissProtEdited	Q06559	129	27682	6	4	6	4		40S ribosomal protein S3 OS=Drosophila melanogaster GN=RpS3 PE=1 SV=1
67	1	SwissProtEdited	P05389	128	11750	2	2	2	2		60S acidic ribosomal protein P2 OS=Drosophila melanogaster GN=RpLP2 PE=1 SV=1
69	1	SwissProtEdited	P15007	126	54561	3	3	3	3		Enolase OS=Drosophila melanogaster GN=Eno PE=1 SV=2
70	1	SwissProtEdited	Q9XZJ4	121	27487	5	3	4	2		Proteasome subunit alpha type-6 OS=Drosophila melanogaster GN=Prosalpha1 PE=1 SV=2
73	1	SwissProtEdited	Q9VTP4	115	24429	3	2	2	1		60S ribosomal protein L10a-2 OS=Drosophila melanogaster GN=RpL10Ab PE=1 SV=2
75	1	SwissProtEdited	Q9VA91	114	22156	7	5	6	5		40S ribosomal protein S7 OS=Drosophila melanogaster GN=RpS7 PE=1 SV=1
76	1	SwissProtEdited	P24156	113	30365	6	3	5	3		Protein l(2)37Cc OS=Drosophila melanogaster GN=l(2)37Cc PE=2 SV=2
79	1	SwissProtEdited	Q9VXJ0	106	64318	7	2	5	2		Peroxisomal multifunctional enzyme type 2 OS=Drosophila melanogaster GN=Mfe2 PE=1 SV=1
80	1	SwissProtEdited	P46222	105	21270	4	3	3	3		60S ribosomal protein L11 OS=Drosophila melanogaster GN=RpL11 PE=1 SV=2
81	1	SwissProtEdited	P48375	105	11716	3	3	3	3		12 kDa FK506-binding protein OS=Drosophila melanogaster GN=FK506-bp2 PE=3 SV=2
83	1	SwissProtEdited	Q9VNA5	100	30252	4	4	4	4		Proteasome subunit beta type-4 OS=Drosophila melanogaster GN=Prosbeta7 PE=2 SV=1
84	1	SwissProtEdited	P17704	100	15332	4	3	4	3		40S ribosomal protein S17 OS=Drosophila melanogaster GN=RpS17 PE=1 SV=2
85	1	SwissProtEdited	Q7JZB4	100	40935	2	1	2	1		Mannose-1-phosphate guanyltransferase beta OS=Drosophila melanogaster GN=CG1129 PE=2 SV=1
86	1	SwissProtEdited	P54357	99	16717	1	1	1	1		Myosin-2 essential light chain OS=Drosophila melanogaster GN=Mlc-c PE=1 SV=1
88	1	SwissProtEdited	Q27268	98	49077	2	2	2	2		ATP-dependent RNA helicase WM6 OS=Drosophila melanogaster GN=Hel25E PE=1 SV=1
89	1	SwissProtEdited	P29327	98	28561	3	3	3	3		40S ribosomal protein S6 OS=Drosophila melanogaster GN=RpS6 PE=1 SV=1
90	1	SwissProtEdited	P48605	98	59927	6	3	6	3		T-complex protein 1 subunit gamma OS=Drosophila melanogaster GN=Cctgamma PE=2 SV=2
91	1	SwissProtEdited	O18404	97	27002	2	2	2	2		3-hydroxyacyl-CoA dehydrogenase type-2 OS=Drosophila melanogaster GN=scu PE=1 SV=1
92	1	SwissProtEdited	P23226	96	127049	4	1	4	1		205 kDa microtubule-associated protein OS=Drosophila melanogaster GN=Map205 PE=1 SV=2
93	1	SwissProtEdited	O77460	95	38143	3	2	3	2		Inorganic pyrophosphatase OS=Drosophila melanogaster GN=Nurf-38 PE=1 SV=3
94	1	SwissProtEdited	P80455	94	15501	3	2	3	2		40S ribosomal protein S12 OS=Drosophila melanogaster GN=RpS12 PE=1 SV=2
95	1	SwissProtEdited	Q94522	94	34766	2	2	2	2		Succinyl-CoA ligase [ADP/GDP-forming] subunit alpha, mitochondrial OS=Drosophila melanogaster GN=Scsalpha PE=2 SV=3
96	1	SwissProtEdited	B3P9W1	93	30549	7	5	7	5		40S ribosomal protein S3a OS=Drosophila erecta GN=RpS3A PE=3 SV=1
98	1	SwissProtEdited	Q9V6K1	92	159607	6	4	6	4		Tripeptidyl-peptidase 2 OS=Drosophila melanogaster GN=TppII PE=1 SV=2
99	1	SwissProtEdited	Q9VHP0	92	85371	2	1	2	1		ATP-dependent RNA helicase bel OS=Drosophila melanogaster GN=bel PE=1 SV=1
106	1	SwissProtEdited	Q8I0G5	87	98883	2	1	2	1		Coatomer subunit gamma OS=Drosophila melanogaster GN=gammaCop PE=2 SV=1
107	1	SwissProtEdited	P08570	85	11563	1	1	1	1		60S acidic ribosomal protein P1 OS=Drosophila melanogaster GN=RpLP1 PE=1 SV=2
108	1	SwissProtEdited	Q9VWH4	85	41160	2	2	2	2		Probable isocitrate dehydrogenase [NAD] subunit alpha, mitochondrial OS=Drosophila melanogaster GN=l(1)G0156 PE=2 SV=1
109	1	SwissProtEdited	Q27331	84	68544	1	1	1	1		V-type proton ATPase catalytic subunit A isoform 2 OS=Drosophila melanogaster GN=Vha68-2 PE=1 SV=2
110	1	SwissProtEdited	P40304	84	25940	1	1	1	1		Proteasome subunit beta type-1 OS=Drosophila melanogaster GN=Prosbeta6 PE=2 SV=2
111	1	SwissProtEdited	P25007	84	24936	1	1	1	1		Peptidyl-prolyl cis-trans isomerase OS=Drosophila melanogaster GN=Cyp1 PE=1 SV=2
112	1	SwissProtEdited	Q9VLU0	83	10338	1	1	1	1		Barrier-to-autointegration factor OS=Drosophila melanogaster GN=baf PE=3 SV=1
113	1	SwissProtEdited	Q9VL18	82	28974	3	3	3	3		Probable elongation factor 1-delta OS=Drosophila melanogaster GN=eEF1delta PE=1 SV=1
115	2	SwissProtEdited	O18334	66	23580	4	2	3	2		Ras-related protein Rab6 OS=Drosophila melanogaster GN=Rab6 PE=1 SV=1
117	1	SwissProtEdited	P50882	82	21549	4	4	2	2		60S ribosomal protein L9 OS=Drosophila melanogaster GN=RpL9 PE=1 SV=2
118	1	SwissProtEdited	P55828	82	13593	2	2	2	2		40S ribosomal protein S20 OS=Drosophila melanogaster GN=RpS20 PE=1 SV=1
120	1	SwissProtEdited	P04146	81	164369	5	3	5	3		Copia protein OS=Drosophila melanogaster GN=GIP PE=1 SV=3
121	1	SwissProtEdited	Q95RI5	80	47361	2	2	2	2		Failed axon connections OS=Drosophila melanogaster GN=fax PE=1 SV=1
122	1	SwissProtEdited	O18373	80	43988	1	1	1	1		Selenide, water dikinase OS=Drosophila melanogaster GN=SelD PE=1 SV=1
124	1	SwissProtEdited	Q8T3U2	78	16064	1	1	1	1		40S ribosomal protein S23 OS=Drosophila melanogaster GN=RpS23 PE=1 SV=1
125	1	SwissProtEdited	P29413	78	47121	3	3	3	3		Calreticulin OS=Drosophila melanogaster GN=Crc PE=1 SV=2
126	1	SwissProtEdited	Q9VZ23	78	24921	4	3	4	3		GTP-binding nuclear protein Ran OS=Drosophila melanogaster GN=ran PE=1 SV=1
128	1	SwissProtEdited	Q01295	77	77973	2	1	2	1		Broad-complex core protein isoforms 1/2/3/4/5 OS=Drosophila melanogaster GN=br PE=1 SV=2
130	1	SwissProtEdited	Q95083	77	27094	1	1	1	1		Proteasome subunit alpha type-5 OS=Drosophila melanogaster GN=Prosalpha5 PE=2 SV=2
132	1	SwissProtEdited	Q9GU68	76	17922	3	2	3	2		Eukaryotic translation initiation factor 5A OS=Drosophila melanogaster GN=eIF-5A PE=2 SV=2
133	1	SwissProtEdited	P41374	75	38850	2	1	2	1		Eukaryotic translation initiation factor 2 subunit 1 OS=Drosophila melanogaster GN=eIF-2alpha PE=2 SV=1
135	1	SwissProtEdited	P48810	74	39533	3	3	3	3		Heterogeneous nuclear ribonucleoprotein 87F OS=Drosophila melanogaster GN=Hrb87F PE=2 SV=2
139	1	SwissProtEdited	P13395	72	279101	3	1	3	1		Spectrin alpha chain OS=Drosophila melanogaster GN=alpha-Spec PE=1 SV=2
140	1	SwissProtEdited	P48148	71	22051	2	1	2	1		Ras-like GTP-binding protein Rho1 OS=Drosophila melanogaster GN=Rho1 PE=1 SV=1
142	1	SwissProtEdited	Q9VWG3	70	17867	3	3	3	3		40S ribosomal protein S10b OS=Drosophila melanogaster GN=RpS10b PE=1 SV=2
143	1	SwissProtEdited	P02516	70	20730	1	1	1	1		Heat shock protein 23 OS=Drosophila melanogaster GN=Hsp23 PE=2 SV=2
144	1	SwissProtEdited	O97477	69	62496	2	2	2	2		Inositol-3-phosphate synthase OS=Drosophila melanogaster GN=Inos PE=1 SV=1
146	1	SwissProtEdited	Q95028	67	35800	2	2	2	2		L-lactate dehydrogenase OS=Drosophila melanogaster GN=ImpL3 PE=2 SV=1
147	1	SwissProtEdited	P48588	67	13193	1	1	1	1		40S ribosomal protein S25 OS=Drosophila melanogaster GN=RpS25 PE=1 SV=3
148	1	SwissProtEdited	P12982	66	35260	3	3	3	3		Serine/threonine-protein phosphatase alpha-2 isoform OS=Drosophila melanogaster GN=Pp1-87B PE=1 SV=1
150	1	SwissProtEdited	O61231	65	26024	4	2	4	2		60S ribosomal protein L10 OS=Drosophila melanogaster GN=RpL10 PE=1 SV=1
152	1	SwissProtEdited	P49630	64	13494	1	1	1	1		60S ribosomal protein L36 OS=Drosophila melanogaster GN=RpL36 PE=1 SV=1
153	1	SwissProtEdited	Q9V3P6	64	113754	1	1	1	1		26S proteasome non-ATPase regulatory subunit 1 OS=Drosophila melanogaster GN=Rpn2 PE=1 SV=1
154	1	SwissProtEdited	Q94516	63	27511	1	1	1	1		ATP synthase subunit b, mitochondrial OS=Drosophila melanogaster GN=ATPsyn-b PE=2 SV=2
155	1	SwissProtEdited	P32100	63	29591	2	1	2	1		60S ribosomal protein L7 OS=Drosophila melanogaster GN=RpL7 PE=1 SV=2
157	1	SwissProtEdited	P12613	62	60089	5	3	5	3		T-complex protein 1 subunit alpha OS=Drosophila melanogaster GN=T-cp1 PE=2 SV=2
158	1	SwissProtEdited	P41042	63	29230	5	3	5	3		40S ribosomal protein S4 OS=Drosophila melanogaster GN=RpS4 PE=1 SV=2
159	1	SwissProtEdited	Q9V447	63	31309	2	2	2	2		Krueppel homolog 2 OS=Drosophila melanogaster GN=Kr-h2 PE=1 SV=1
160	1	SwissProtEdited	Q08473	62	36219	1	1	1	1		RNA-binding protein squid OS=Drosophila melanogaster GN=sqd PE=1 SV=3
161	1	SwissProtEdited	Q24319	62	50064	4	3	4	3		Dolichyl-diphosphooligosaccharide--protein glycosyltransferase 48 kDa subunit OS=Drosophila melanogaster GN=Ost48 PE=2 SV=2
163	1	SwissProtEdited	P84029	61	11841	1	1	1	1		Cytochrome c-2 OS=Drosophila melanogaster GN=Cyt-c-p PE=1 SV=2
165	1	SwissProtEdited	O46037	60	107034	1	1	1	1		Vinculin OS=Drosophila melanogaster GN=Vinc PE=1 SV=1
167	1	SwissProtEdited	Q8MLY8	60	23859	1	1	1	1		40S ribosomal protein S8 OS=Drosophila melanogaster GN=RpS8 PE=1 SV=1
170	1	SwissProtEdited	Q94523	58	72868	1	1	1	1		Succinate dehydrogenase [ubiquinone] flavoprotein subunit, mitochondrial OS=Drosophila melanogaster GN=SdhA PE=2 SV=3
173	1	SwissProtEdited	P54611	56	26180	2	1	2	1		V-type proton ATPase subunit E OS=Drosophila melanogaster GN=Vha26 PE=2 SV=1
175	1	SwissProtEdited	Q27415	55	16985	2	2	2	2		Nucleoplasmin-like protein OS=Drosophila melanogaster GN=Nlp PE=1 SV=1
181	1	SwissProtEdited	Q8SXY6	52	24018	1	1	1	1		Transmembrane emp24 domain-containing protein bai OS=Drosophila melanogaster GN=bai PE=2 SV=1
182	1	SwissProtEdited	Q9VLM8	51	108301	4	3	3	2		Alanine--tRNA ligase, cytoplasmic OS=Drosophila melanogaster GN=Aats-ala PE=2 SV=1
183	1	SwissProtEdited	P12881	51	31211	1	1	1	1		Proteasome subunit alpha type-1 OS=Drosophila melanogaster GN=Prosalpha6 PE=1 SV=1
184	1	SwissProtEdited	Q24251	51	20245	1	1	1	1		ATP synthase subunit d, mitochondrial OS=Drosophila melanogaster GN=ATPsyn-d PE=2 SV=2
185	1	SwissProtEdited	P20353	51	41026	2	1	2	1		G protein alpha i subunit OS=Drosophila melanogaster GN=Galphai PE=1 SV=2
189	1	SwissProtEdited	P02518	49	23659	1	1	1	1		Heat shock protein 27 OS=Drosophila melanogaster GN=Hsp27 PE=1 SV=2
190	1	SwissProtEdited	O02373	49	53468	2	1	2	1		UDP-glucose 6-dehydrogenase OS=Drosophila melanogaster GN=sgl PE=1 SV=1
192	1	SwissProtEdited	P55035	48	42706	1	1	1	1		26S proteasome non-ATPase regulatory subunit 4 OS=Drosophila melanogaster GN=Rpn10 PE=1 SV=2
195	1	SwissProtEdited	Q9W141	48	12475	1	1	1	1		Putative ATP synthase subunit f, mitochondrial OS=Drosophila melanogaster GN=CG4692 PE=1 SV=1
196	1	SwissProtEdited	P32392	48	47459	2	1	2	1		Actin-related protein 3 OS=Drosophila melanogaster GN=Arp3 PE=2 SV=3
197	1	SwissProtEdited	P08645	47	21135	1	1	1	1		Ras-like protein 3 OS=Drosophila melanogaster GN=R PE=2 SV=2
198	1	SwissProtEdited	Q9XZU1	47	110725	2	1	2	1		Exportin-2 OS=Drosophila melanogaster GN=Cas PE=2 SV=2
200	1	SwissProtEdited	Q9V3D2	46	44790	2	1	2	1		Oxygen-dependent coproporphyrinogen-III oxidase OS=Drosophila melanogaster GN=Coprox PE=1 SV=1
201	1	SwissProtEdited	Q9U4L6	46	36542	1	1	1	1		Mitochondrial import receptor subunit TOM40 homolog 1 OS=Drosophila melanogaster GN=Tom40 PE=2 SV=2
205	1	SwissProtEdited	Q9VUQ5	45	137677	1	1	1	1		Protein argonaute-2 OS=Drosophila melanogaster GN=AGO2 PE=1 SV=3
206	1	SwissProtEdited	Q9VJY6	45	17623	4	1	2	1		60S ribosomal protein L24 OS=Drosophila melanogaster GN=RpL24 PE=1 SV=1
208	1	SwissProtEdited	P41073	45	78570	1	1	1	1		Zinc finger protein on ecdysone puffs OS=Drosophila melanogaster GN=Pep PE=1 SV=1
211	1	SwissProtEdited	Q9VH07	45	50382	2	1	2	1		RuvB-like helicase 1 OS=Drosophila melanogaster GN=pont PE=1 SV=1
214	1	SwissProtEdited	Q24439	45	22465	4	2	4	2		ATP synthase subunit O, mitochondrial OS=Drosophila melanogaster GN=Oscp PE=2 SV=2
215	1	SwissProtEdited	P55935	45	22610	5	3	5	3		40S ribosomal protein S9 OS=Drosophila melanogaster GN=RpS9 PE=1 SV=2
218	1	SwissProtEdited	Q9VIU7	43	27099	1	1	1	1		Probable dolichol-phosphate mannosyltransferase OS=Drosophila melanogaster GN=CG10166 PE=3 SV=1
219	1	SwissProtEdited	P48159	43	15041	1	1	1	1		60S ribosomal protein L23 OS=Drosophila melanogaster GN=RpL23 PE=1 SV=2
220	1	SwissProtEdited	Q9VKY2	43	140806	2	2	2	2		Cullin-associated NEDD8-dissociated protein 1 OS=Drosophila melanogaster GN=Cand1 PE=2 SV=1
221	1	SwissProtEdited	P48603	42	31572	1	1	1	1		F-actin-capping protein subunit beta OS=Drosophila melanogaster GN=cpb PE=2 SV=1
222	1	SwissProtEdited	Q00637	42	24897	1	1	1	1		Superoxide dismutase [Mn], mitochondrial OS=Drosophila melanogaster GN=Sod2 PE=2 SV=3
223	1	SwissProtEdited	P25867	42	16896	1	1	1	1		Ubiquitin-conjugating enzyme E2-17 kDa OS=Drosophila melanogaster GN=eff PE=2 SV=1
226	1	SwissProtEdited	P08985	41	14972	1	1	1	1		Histone H2A.v OS=Drosophila melanogaster GN=His2Av PE=1 SV=2
227	1	SwissProtEdited	Q04448	40	33815	1	1	1	1		Bifunctional methylenetetrahydrofolate dehydrogenase/cyclohydrolase, mitochondrial OS=Drosophila melanogaster GN=Nmdmc PE=2 SV=2
232	1	SwissProtEdited	P05990	39	248796	4	1	4	1		CAD protein OS=Drosophila melanogaster GN=r PE=1 SV=3
234	1	SwissProtEdited	Q9W1G0	39	36939	1	1	1	1		Probable transaldolase OS=Drosophila melanogaster GN=Tal PE=2 SV=2
237	1	SwissProtEdited	P36179	39	66067	1	1	1	1		Serine/threonine-protein phosphatase PP2A 65 kDa regulatory subunit OS=Drosophila melanogaster GN=Pp2A-29B PE=2 SV=4
239	1	SwissProtEdited	Q9V5C6	39	27772	4	1	3	1		Proteasome subunit alpha type-3 OS=Drosophila melanogaster GN=Prosalpha7 PE=1 SV=1
242	1	SwissProtEdited	P46150	34	68213	6	2	6	2		Moesin/ezrin/radixin homolog 1 OS=Drosophila melanogaster GN=Moe PE=1 SV=2
244	1	SwissProtEdited	Q9VNE2	37	49364	1	1	1	1		Protein krasavietz OS=Drosophila melanogaster GN=kra PE=1 SV=1
245	1	SwissProtEdited	P08120	37	175391	1	1	1	1		Collagen alpha-1(IV) chain OS=Drosophila melanogaster GN=Cg25C PE=2 SV=3
246	1	SwissProtEdited	P41093	36	21073	4	1	3	1		60S ribosomal protein L18a OS=Drosophila melanogaster GN=RpL18A PE=1 SV=1
247	1	SwissProtEdited	P17336	36	57627	1	1	1	1		Catalase OS=Drosophila melanogaster GN=Cat PE=1 SV=2
248	1	SwissProtEdited	P40301	36	26004	1	1	1	1		Proteasome subunit alpha type-2 OS=Drosophila melanogaster GN=Prosalpha2 PE=1 SV=1
249	1	SwissProtEdited	O96827	36	24289	5	1	3	1		Probable elongation factor 1-beta OS=Drosophila melanogaster GN=Ef1beta PE=1 SV=3
251	1	SwissProtEdited	Q9U3Z7	35	14045	2	1	1	1		NHP2-like protein 1 homolog OS=Drosophila melanogaster GN=hoip PE=2 SV=1
252	1	SwissProtEdited	P08111	35	128068	2	1	2	1		Lethal(2) giant larvae protein OS=Drosophila melanogaster GN=l(2)gl PE=1 SV=2
255	1	SwissProtEdited	Q01604	34	44119	2	1	2	1		Phosphoglycerate kinase OS=Drosophila melanogaster GN=Pgk PE=2 SV=2
256	1	SwissProtEdited	P25843	34	13943	2	1	2	1		Profilin OS=Drosophila melanogaster GN=chic PE=1 SV=1
257	1	SwissProtEdited	Q9V3G1	33	27989	3	1	3	1		60S ribosomal protein L8 OS=Drosophila melanogaster GN=RpL8 PE=1 SV=1
261	1	SwissProtEdited	P32234	32	41448	2	1	2	1		GTP-binding protein 128up OS=Drosophila melanogaster GN=128up PE=2 SV=2
263	1	SwissProtEdited	Q27580	31	47963	2	1	2	1		Adenosylhomocysteinase OS=Drosophila melanogaster GN=Ahcy13 PE=2 SV=2
264	1	SwissProtEdited	Q9VIW3	31	66599	2	1	2	1		Ran GTPase-activating protein OS=Drosophila melanogaster GN=RanGAP PE=1 SV=1
267	1	SwissProtEdited	P27619	30	98147	2	1	2	1		Dynamin OS=Drosophila melanogaster GN=shi PE=1 SV=2
270	1	SwissProtEdited	Q03334	29	17168	2	1	2	1		40S ribosomal protein S13 OS=Drosophila melanogaster GN=RpS13 PE=1 SV=3
277	1	SwissProtEdited	O44437	28	15686	1	1	1	1		Small nuclear ribonucleoprotein Sm D3 OS=Drosophila melanogaster GN=SmD3 PE=1 SV=1
280	1	SwissProtEdited	P13607	27	116500	1	1	1	1		Sodium/potassium-transporting ATPase subunit alpha OS=Drosophila melanogaster GN=Atpalpha PE=1 SV=3
282	1	SwissProtEdited	P08510	26	74546	1	1	1	1		Potassium voltage-gated channel protein Shaker OS=Drosophila melanogaster GN=Sh PE=1 SV=3
287	1	SwissProtEdited	O18413	24	45999	2	1	1	1		26S protease regulatory subunit 8 OS=Drosophila melanogaster GN=Rpt6 PE=1 SV=2
289	1	SwissProtEdited	Q09332	23	174816	3	2	3	2		UDP-glucose:glycoprotein glucosyltransferase OS=Drosophila melanogaster GN=Ugt PE=1 SV=2
291	1	SwissProtEdited	Q9V3H2	23	34550	2	1	2	1		26S proteasome non-ATPase regulatory subunit 14 OS=Drosophila melanogaster GN=Rpn11 PE=1 SV=1
292	1	SwissProtEdited	P28668	22	190491	5	1	5	1		Bifunctional glutamate/proline--tRNA ligase OS=Drosophila melanogaster GN=Aats-glupro PE=1 SV=2
293	1	SwissProtEdited	P35122	21	26005	1	1	1	1		Ubiquitin carboxyl-terminal hydrolase OS=Drosophila melanogaster GN=Uch PE=2 SV=2

## Sheet: Proteins found in both groups
Accession	Description
P11147	Heat shock 70 kDa protein cognate 4 OS=Drosophila melanogaster GN=Hsc70-4 PE=1 SV=3
P29844	Heat shock 70 kDa protein cognate 3 OS=Drosophila melanogaster GN=Hsc70-3 PE=2 SV=2
P29845	Heat shock 70 kDa protein cognate 5 OS=Drosophila melanogaster GN=Hsc70-5 PE=1 SV=2
O97125	Heat shock protein 68 OS=Drosophila melanogaster GN=Hsp68 PE=1 SV=1
Q9VEN1	Filamin-A OS=Drosophila melanogaster GN=cher PE=1 SV=2
Q05825	ATP synthase subunit beta, mitochondrial OS=Drosophila melanogaster GN=ATPsyn-beta PE=1 SV=3
P06603	Tubulin alpha-1 chain OS=Drosophila melanogaster GN=alphaTub84B PE=2 SV=1
Q99323	Myosin heavy chain, non-muscle OS=Drosophila melanogaster GN=zip PE=1 SV=2
P10987	Actin-5C OS=Drosophila melanogaster GN=Act5C PE=1 SV=4
Q7KN62	Transitional endoplasmic reticulum ATPase TER94 OS=Drosophila melanogaster GN=TER94 PE=1 SV=1
P35381	ATP synthase subunit alpha, mitochondrial OS=Drosophila melanogaster GN=blw PE=1 SV=2
P13060	Elongation factor 2 OS=Drosophila melanogaster GN=EF2 PE=1 SV=4
P22700	Calcium-transporting ATPase sarcoplasmic/endoplasmic reticulum type OS=Drosophila melanogaster GN=Ca-P60A PE=1 SV=2
P08736	Elongation factor 1-alpha 1 OS=Drosophila melanogaster GN=Ef1alpha48D PE=1 SV=2
P18101	Ubiquitin-60S ribosomal protein L40 OS=Drosophila melanogaster GN=RpL40 PE=1 SV=2
O02649	60 kDa heat shock protein, mitochondrial OS=Drosophila melanogaster GN=Hsp60 PE=1 SV=3
P45594	Cofilin/actin-depolymerizing factor homolog OS=Drosophila melanogaster GN=tsr PE=2 SV=1
P22464	Annexin B9 OS=Drosophila melanogaster GN=AnxB9 PE=2 SV=2
P29310	14-3-3 protein zeta OS=Drosophila melanogaster GN=14-3-3zeta PE=1 SV=1
P92177	14-3-3 protein epsilon OS=Drosophila melanogaster GN=14-3-3epsilon PE=1 SV=2
P54399	Protein disulfide-isomerase OS=Drosophila melanogaster GN=Pdi PE=2 SV=1
Q9W237	40S ribosomal protein S16 OS=Drosophila melanogaster GN=RpS16 PE=1 SV=1
P48809	Heterogeneous nuclear ribonucleoprotein 27C OS=Drosophila melanogaster GN=Hrb27C PE=1 SV=2
P22465	Annexin B10 OS=Drosophila melanogaster GN=AnxB10 PE=2 SV=3
P19109	ATP-dependent RNA helicase p62 OS=Drosophila melanogaster GN=Rm62 PE=1 SV=3
Q9W0P5	UDP-glucose 4-epimerase OS=Drosophila melanogaster GN=Gale PE=1 SV=1
Q9NJH0	Elongation factor 1-gamma OS=Drosophila melanogaster GN=Ef1gamma PE=2 SV=2
O62619	Pyruvate kinase OS=Drosophila melanogaster GN=PyK PE=2 SV=2
Q24560	Tubulin beta-1 chain OS=Drosophila melanogaster GN=betaTub56D PE=1 SV=2
P31409	V-type proton ATPase subunit B OS=Drosophila melanogaster GN=Vha55 PE=2 SV=1
Q9VGS2	Translationally-controlled tumor protein homolog OS=Drosophila melanogaster GN=Tctp PE=1 SV=1
P07764	Fructose-bisphosphate aldolase OS=Drosophila melanogaster GN=Ald PE=1 SV=5
P29742	Clathrin heavy chain OS=Drosophila melanogaster GN=Chc PE=1 SV=1
Q02748	Eukaryotic initiation factor 4A OS=Drosophila melanogaster GN=eIF-4a PE=1 SV=3
Q24186	40S ribosomal protein S5a OS=Drosophila melanogaster GN=RpS5a PE=1 SV=1
Q94920	Voltage-dependent anion-selective channel OS=Drosophila melanogaster GN=porin PE=1 SV=3
Q9V3P0	Peroxiredoxin 1 OS=Drosophila melanogaster GN=Jafrac1 PE=1 SV=1
P50887	60S ribosomal protein L22 OS=Drosophila melanogaster GN=RpL22 PE=1 SV=2
Q9W5R8	60S ribosomal protein L5 OS=Drosophila melanogaster GN=RpL5 PE=1 SV=2
Q26365	ADP,ATP carrier protein OS=Drosophila melanogaster GN=sesB PE=2 SV=4
P21187	Polyadenylate-binding protein OS=Drosophila melanogaster GN=pAbp PE=1 SV=3
P19889	60S acidic ribosomal protein P0 OS=Drosophila melanogaster GN=RpLP0 PE=1 SV=1
P41572	6-phosphogluconate dehydrogenase, decarboxylating OS=Drosophila melanogaster GN=Pgd PE=2 SV=1
Q94518	Nascent polypeptide-associated complex subunit alpha OS=Drosophila melanogaster GN=Nacalpha PE=1 SV=2
O18640	Guanine nucleotide-binding protein subunit beta-like protein OS=Drosophila melanogaster GN=Rack1 PE=1 SV=2
O01666	ATP synthase subunit gamma, mitochondrial OS=Drosophila melanogaster GN=ATPsyn-gamma PE=2 SV=2
Q06559	40S ribosomal protein S3 OS=Drosophila melanogaster GN=RpS3 PE=1 SV=1
P05389	60S acidic ribosomal protein P2 OS=Drosophila melanogaster GN=RpLP2 PE=1 SV=1
P15007	Enolase OS=Drosophila melanogaster GN=Eno PE=1 SV=2
Q9XZJ4	Proteasome subunit alpha type-6 OS=Drosophila melanogaster GN=Prosalpha1 PE=1 SV=2
Q9VTP4	60S ribosomal protein L10a-2 OS=Drosophila melanogaster GN=RpL10Ab PE=1 SV=2
Q9VA91	40S ribosomal protein S7 OS=Drosophila melanogaster GN=RpS7 PE=1 SV=1
P24156	Protein l(2)37Cc OS=Drosophila melanogaster GN=l(2)37Cc PE=2 SV=2
Q9VXJ0	Peroxisomal multifunctional enzyme type 2 OS=Drosophila melanogaster GN=Mfe2 PE=1 SV=1
P46222	60S ribosomal protein L11 OS=Drosophila melanogaster GN=RpL11 PE=1 SV=2
P48375	12 kDa FK506-binding protein OS=Drosophila melanogaster GN=FK506-bp2 PE=3 SV=2
Q9VNA5	Proteasome subunit beta type-4 OS=Drosophila melanogaster GN=Prosbeta7 PE=2 SV=1
P17704	40S ribosomal protein S17 OS=Drosophila melanogaster GN=RpS17 PE=1 SV=2
Q7JZB4	Mannose-1-phosphate guanyltransferase beta OS=Drosophila melanogaster GN=CG1129 PE=2 SV=1
Q27268	ATP-dependent RNA helicase WM6 OS=Drosophila melanogaster GN=Hel25E PE=1 SV=1
P29327	40S ribosomal protein S6 OS=Drosophila melanogaster GN=RpS6 PE=1 SV=1
P48605	T-complex protein 1 subunit gamma OS=Drosophila melanogaster GN=Cctgamma PE=2 SV=2
O18404	3-hydroxyacyl-CoA dehydrogenase type-2 OS=Drosophila melanogaster GN=scu PE=1 SV=1
P23226	205 kDa microtubule-associated protein OS=Drosophila melanogaster GN=Map205 PE=1 SV=2
O77460	Inorganic pyrophosphatase OS=Drosophila melanogaster GN=Nurf-38 PE=1 SV=3
P80455	40S ribosomal protein S12 OS=Drosophila melanogaster GN=RpS12 PE=1 SV=2
Q94522	Succinyl-CoA ligase [ADP/GDP-forming] subunit alpha, mitochondrial OS=Drosophila melanogaster GN=Scsalpha PE=2 SV=3
Q9V6K1	Tripeptidyl-peptidase 2 OS=Drosophila melanogaster GN=TppII PE=1 SV=2
Q9VHP0	ATP-dependent RNA helicase bel OS=Drosophila melanogaster GN=bel PE=1 SV=1
Q8I0G5	Coatomer subunit gamma OS=Drosophila melanogaster GN=gammaCop PE=2 SV=1
Q9VWH4	Probable isocitrate dehydrogenase [NAD] subunit alpha, mitochondrial OS=Drosophila melanogaster GN=l(1)G0156 PE=2 SV=1
P40304	Proteasome subunit beta type-1 OS=Drosophila melanogaster GN=Prosbeta6 PE=2 SV=2
P25007	Peptidyl-prolyl cis-trans isomerase OS=Drosophila melanogaster GN=Cyp1 PE=1 SV=2
Q9VLU0	Barrier-to-autointegration factor OS=Drosophila melanogaster GN=baf PE=3 SV=1
Q9VL18	Probable elongation factor 1-delta OS=Drosophila melanogaster GN=eEF1delta PE=1 SV=1
O18334	Ras-related protein Rab6 OS=Drosophila melanogaster GN=Rab6 PE=1 SV=1
P50882	60S ribosomal protein L9 OS=Drosophila melanogaster GN=RpL9 PE=1 SV=2
P55828	40S ribosomal protein S20 OS=Drosophila melanogaster GN=RpS20 PE=1 SV=1
P04146	Copia protein OS=Drosophila melanogaster GN=GIP PE=1 SV=3
Q95RI5	Failed axon connections OS=Drosophila melanogaster GN=fax PE=1 SV=1
O18373	Selenide, water dikinase OS=Drosophila melanogaster GN=SelD PE=1 SV=1
P29413	Calreticulin OS=Drosophila melanogaster GN=Crc PE=1 SV=2
Q9VZ23	GTP-binding nuclear protein Ran OS=Drosophila melanogaster GN=ran PE=1 SV=1
Q9GU68	Eukaryotic translation initiation factor 5A OS=Drosophila melanogaster GN=eIF-5A PE=2 SV=2
P41374	Eukaryotic translation initiation factor 2 subunit 1 OS=Drosophila melanogaster GN=eIF-2alpha PE=2 SV=1
Q9VWG3	40S ribosomal protein S10b OS=Drosophila melanogaster GN=RpS10b PE=1 SV=2
O97477	Inositol-3-phosphate synthase OS=Drosophila melanogaster GN=Inos PE=1 SV=1
Q95028	L-lactate dehydrogenase OS=Drosophila melanogaster GN=ImpL3 PE=2 SV=1
P48588	40S ribosomal protein S25 OS=Drosophila melanogaster GN=RpS25 PE=1 SV=3
P12982	Serine/threonine-protein phosphatase alpha-2 isoform OS=Drosophila melanogaster GN=Pp1-87B PE=1 SV=1
O61231	60S ribosomal protein L10 OS=Drosophila melanogaster GN=RpL10 PE=1 SV=1
Q94516	ATP synthase subunit b, mitochondrial OS=Drosophila melanogaster GN=ATPsyn-b PE=2 SV=2
P32100	60S ribosomal protein L7 OS=Drosophila melanogaster GN=RpL7 PE=1 SV=2
P12613	T-complex protein 1 subunit alpha OS=Drosophila melanogaster GN=T-cp1 PE=2 SV=2
P41042	40S ribosomal protein S4 OS=Drosophila melanogaster GN=RpS4 PE=1 SV=2
Q9V447	Krueppel homolog 2 OS=Drosophila melanogaster GN=Kr-h2 PE=1 SV=1
Q08473	RNA-binding protein squid OS=Drosophila melanogaster GN=sqd PE=1 SV=3
Q24319	Dolichyl-diphosphooligosaccharide--protein glycosyltransferase 48 kDa subunit OS=Drosophila melanogaster GN=Ost48 PE=2 SV=2
O46037	Vinculin OS=Drosophila melanogaster GN=Vinc PE=1 SV=1
Q8MLY8	40S ribosomal protein S8 OS=Drosophila melanogaster GN=RpS8 PE=1 SV=1
Q94523	Succinate dehydrogenase [ubiquinone] flavoprotein subunit, mitochondrial OS=Drosophila melanogaster GN=SdhA PE=2 SV=3
Q27415	Nucleoplasmin-like protein OS=Drosophila melanogaster GN=Nlp PE=1 SV=1
Q9VLM8	Alanine--tRNA ligase, cytoplasmic OS=Drosophila melanogaster GN=Aats-ala PE=2 SV=1
P12881	Proteasome subunit alpha type-1 OS=Drosophila melanogaster GN=Prosalpha6 PE=1 SV=1
Q24251	ATP synthase subunit d, mitochondrial OS=Drosophila melanogaster GN=ATPsyn-d PE=2 SV=2
O02373	UDP-glucose 6-dehydrogenase OS=Drosophila melanogaster GN=sgl PE=1 SV=1
Q9W141	Putative ATP synthase subunit f, mitochondrial OS=Drosophila melanogaster GN=CG4692 PE=1 SV=1
P32392	Actin-related protein 3 OS=Drosophila melanogaster GN=Arp3 PE=2 SV=3
Q9V3D2	Oxygen-dependent coproporphyrinogen-III oxidase OS=Drosophila melanogaster GN=Coprox PE=1 SV=1
Q9U4L6	Mitochondrial import receptor subunit TOM40 homolog 1 OS=Drosophila melanogaster GN=Tom40 PE=2 SV=2
Q9VUQ5	Protein argonaute-2 OS=Drosophila melanogaster GN=AGO2 PE=1 SV=3
Q9VJY6	60S ribosomal protein L24 OS=Drosophila melanogaster GN=RpL24 PE=1 SV=1
P41073	Zinc finger protein on ecdysone puffs OS=Drosophila melanogaster GN=Pep PE=1 SV=1
Q9VH07	RuvB-like helicase 1 OS=Drosophila melanogaster GN=pont PE=1 SV=1
Q24439	ATP synthase subunit O, mitochondrial OS=Drosophila melanogaster GN=Oscp PE=2 SV=2
P55935	40S ribosomal protein S9 OS=Drosophila melanogaster GN=RpS9 PE=1 SV=2
P48603	F-actin-capping protein subunit beta OS=Drosophila melanogaster GN=cpb PE=2 SV=1
Q00637	Superoxide dismutase [Mn], mitochondrial OS=Drosophila melanogaster GN=Sod2 PE=2 SV=3
P25867	Ubiquitin-conjugating enzyme E2-17 kDa OS=Drosophila melanogaster GN=eff PE=2 SV=1
P05990	CAD protein OS=Drosophila melanogaster GN=r PE=1 SV=3
P36179	Serine/threonine-protein phosphatase PP2A 65 kDa regulatory subunit OS=Drosophila melanogaster GN=Pp2A-29B PE=2 SV=4
Q9V5C6	Proteasome subunit alpha type-3 OS=Drosophila melanogaster GN=Prosalpha7 PE=1 SV=1
Q9VNE2	Protein krasavietz OS=Drosophila melanogaster GN=kra PE=1 SV=1
P41093	60S ribosomal protein L18a OS=Drosophila melanogaster GN=RpL18A PE=1 SV=1
P17336	Catalase OS=Drosophila melanogaster GN=Cat PE=1 SV=2
O96827	Probable elongation factor 1-beta OS=Drosophila melanogaster GN=Ef1beta PE=1 SV=3
Q9U3Z7	NHP2-like protein 1 homolog OS=Drosophila melanogaster GN=hoip PE=2 SV=1
P08111	Lethal(2) giant larvae protein OS=Drosophila melanogaster GN=l(2)gl PE=1 SV=2
Q01604	Phosphoglycerate kinase OS=Drosophila melanogaster GN=Pgk PE=2 SV=2
P32234	GTP-binding protein 128up OS=Drosophila melanogaster GN=128up PE=2 SV=2
Q9VIW3	Ran GTPase-activating protein OS=Drosophila melanogaster GN=RanGAP PE=1 SV=1
P27619	Dynamin OS=Drosophila melanogaster GN=shi PE=1 SV=2
O44437	Small nuclear ribonucleoprotein Sm D3 OS=Drosophila melanogaster GN=SmD3 PE=1 SV=1
O18413	26S protease regulatory subunit 8 OS=Drosophila melanogaster GN=Rpt6 PE=1 SV=2
Q09332	UDP-glucose:glycoprotein glucosyltransferase OS=Drosophila melanogaster GN=Ugt PE=1 SV=2
Q9V3H2	26S proteasome non-ATPase regulatory subunit 14 OS=Drosophila melanogaster GN=Rpn11 PE=1 SV=1
