# Supplementary material for: Proteasome α6 Subunit Negatively Regulates the JAK/STAT Pathway and Blood Cell Activation in Drosophila melanogaster
Source: Front Immunol. 2021 Dec 22;12:729631. doi: 10.3389/fimmu.2021.729631 (PMC8727353; doi:10.3389/fimmu.2021.729631)
Supplement: Supplementary file 4 [file Table_2.xlsx]

## Sheet: Sheet1
Supplemental Table S2. Primers for dsRNA production from PCR templates and qPCR. Primers for dsRNA design and synthesis are indicated as I = outer primers, II = nested primers with the T7 binding site *.
primers for dsRNA production
Gene abbreviation		Forward primer, 5'->3'	Reverse primer, 5'->3'
GFP	I	T7 + GCT CGG GAG ATC TCC	T7 + CTA GAC TCG AGC GGC
ET	I	TAA GCC GCC TGC TTT CGC	CTC GCA TCT GCG AAA CGG
ET	II	T7 + CGG AGA ATG CGT TGC	T7 + AGT TGG GCA GCT TGG
MyD88	I	GCC CTC GAT TTG TAT GCC	CGG CGT CTG CAG CTT GC
MyD88	II	T7 + GCT GGC CAA GCA GAA GG	T7 + GGA ACG AGC CAA CTT GTC
Rel	I	CCA GCA CCA GTG GCT ATA GC	GCT CAT CGT TGC CCA TCA CC
Rel	II	T7 + GCA AAC GGA CTT CGC	T7 + CTC ACG CTC TGT CTC
STAT92E	I	GAT GCA CTC GAC TGT GGG	CCC ATG GTT ACC GGG TAC
STAT92E	II	T7-CCA CGT GGT TAT GGC	T7-GGACCCCAGTGATCT
ced-6	I	CCA CAA GAT CCT CCA CCA GT	GAA TCC GAG TTC AGC AGC AG
ced-6	II	T7 + ATT GCC AAG ACG GTG AAG AC	T7 + AGC AGC TCG TCC ATC TTT TG
Gαo	I	GCG ATG CCA ACC CTA AGT AT	GAG CCT GAA TGT AAG CAG CC
Gαo	II	T7 + CGC CAT GAA ACG CCT CT	T7 + ACT CCT GTC CAC CTG TGT
Rala	I	AGG TCA TAA TGG TGG GCA GT	CAA TGA GAG TTG GGC TTC GG
Rala	II	T7 + GCG GCG TGG GAA AGT C	T7 + CGG CGG CTG TTT CAC G
tws	I	AAA GCC GCC AAT CCG AGA	TCG AAC TGT TTG CTG TGC C
tws	II	T7 + CGA CAT TCC AAT CGC ACG	T7 + AAC TGT TTG CTG TGC CGG
Gαi	I	GGG CAA GTC AAC GAT TGT GA	CCT GTG TAC TCT GGG AAG CA
Gαi	II	T7 + AGT CGG GCA AGT CAA CGA	T7 + TTT TGC GCT CCG ATC G
Mlc-c	I	ATA CCG AGG ATC AGT TGG CT	CGT AGT TGA TGT TGC CCT GC
Mlc-c	II	T7 + GGC CTT CAA CCT GTT CGA	T7 + CTC GTC GGT GAG CTT CTC
Moe	I	CTG AAG ATC GCC CAA GAC CT	CTC GAC GGC CTC CAT ATT CT
Moe	II	T7 + GAT CTT TGG CTG GGC GT	T7 + CCA GCT CAT CCT TGG CG
eff	I	TCC ACC TGC ACA ATG TTC AG	TCT CGT GCC AGC TCA TTG TA
eff	II	T7 + TGT TCA GCC GGT CCA GTT	T7 + CTC GTG CCA GCT CAT TGT
Prosα6	I	GCG ATG TTA CTG TGT GGA GT	TGT GAA TGG CTG GTC TTT GC
Prosα6	II	T7 + AAC TTG GCA CCG CAA CC	T7 + TTT GCC TTG CTC ATC CGT
Rpn1	I	CAA TCG CTC CAT TGT GAT CG	GAC GAA TGG CTG GCT CGC
Rpn1	II	T7 + GAG ATC TTG CTG CAG	T7 + CGC AGC AGG TTT CCA
Rpn2	I	TCG ATG AGC CAA TGC CGG	TGC TGC AGC ACA TTG CCC
Rpn2	II	T7 + ATG AGT TCT GGC CGG	T7 + AAC TCT TGC GTG GCC
Rpn3	I	CAA CGC AAC GGA CAT CGG	CGA TTC CGG GTA GAC GGA
Rpn3	II	T7 + ACG ACG TGG AGA TGG	T7 + TTG TCG GCT TGG TCG
Prosα1	I	GGA CGC CTC TAC CAA GTGG	TTG GTG AGG TGT TCC TCG A
Prosα1	II	T7 + CCT TCA AGG CTA TTG	T7 + GAA AGT GGG ATC AGA C
Prosα7	I	CTT CGT CCT TGT TGG CCG	TAC GAC TTG TCG GCC TCG
Prosα7	II	T7 + CGT CAG TTC TGA GGG	T7 + TTT CGC CTG ATG GCC
Prosβ2	I	TAA CGC ACG CGA TCT GCC	AAT CTC CAT GGG CAC CGC
Prosβ2	II	T7 + CGA CAA CTG CAA GCG	T7 + TCG GTG ACG AGT AGG
Prosβ3	I	AGT CTG GCA ACG CAG AGC	CAT CTA GTC CAT GCG GG
Prosβ3	II	T7 + TCA TCT TCC CAG GCG	T7 + TTC AGT GTG CGC TCC
Prosβ5	I	ATG CTC CGT ACA TGC GGC	TAC TTA GCG GCC TGC TGC
Prosβ5	II	T7 + ATG CCT GGT CAT CGG	T7 + AGT GCA GCT CCA TGC
Prosβ7	I	AAC TTG GAA GGG CCC CTC	ACA ACA GCC TAG CGC AGC
Prosβ7	II	T7 + TTG ACG CTG CAC ACG	T7 + CAT GTG GCA GAA CGG
Prosβ2R1	I	TTC CGC CCG AAA GGC	AGT CTG CGA TCC TTC GGG
Prosβ2R1	II	T7 + GCC GAG CTT TTG TCC	T7 + ACG TTC CTC ATC CGC
Pomp	I	ATG TAT CAG CCA TCA CTG AAA GT	TTA TTG GTA AAT TCC CAG AGA TT
Pomp	II	T7 + CAG CCC GCC GAG GT	T7 + CTC CAC CAC AGC GTG
heph	I	ACC TCG CAT TGC AGG AGC	AAC TCG ACC GCC CAT AGC
heph	II	T7 + GCT GCT AAG TTG GGC	T7 + TAC AGC GTC CAG TCC
Kap-α3	I	TTC GTG GCT CTG CAG ACG	TGC CGC AAC AAG GAT CCG
Kap-α3	II	T7 + TCG ATC TTG GCC AGG	T7 + CCG CAC TCA ATG TGC
Fur1	I	CGT TGG TCT TTC CGT GCC	GAT TTC GGC CAC CTA CGG
Fur1	II	T7 + CGT AAT CCG GAG TCG	T7 + GGG CAA AGC CAA TGG
IntS2	I	TTC ATG ACC GCC GTG ACC	TGG GAG GAC CTA AGG ACC
IntS2	II	T7 + GCC TTA AAC GCG TCC	T7 + TGA TTG CCT CGC AGG
IntS6	I	CCA GAT CCT GTG GGC TAC C	AGC GGT TCG ACG TTG AGC
IntS6	II	T7 + GAT GGA TTG GAT GAC C	T7 + ATC AAC TCC AGC TGC
qPCR primers
ET		GCT CAA AGT CTA CTG GTT GCC G	AGT CGG TGA AGA TCG CGA GC
Prosα6		GAT CGG ATC GCG TTC ACA GA	GAC GAT GGC CAC AGT GAT GT
RpL32		GGT TAC GGA TCG AAC AAG CG	TTC TGC ATG AGC AGG ACC TC
*the T7 binding sequence used is: GAATTAATACGACTCACTATAGGGAGA
